# Supplementary material for: Integrin αDβ2 influences cerebral edema, leukocyte accumulation and neurologic outcomes in experimental severe malaria
Source: PLoS One. 2019 Dec 23;14(12):e0224610. doi: 10.1371/journal.pone.0224610 (PMC6927624; doi:10.1371/journal.pone.0224610)
Supplement: S2 Fig — Minimum set of data needed to repeat the analyzes procedeed in this paper. We described the number of animals used in each methodology, the mean and error values used to construct the graphs. (XLSX) [file pone.0224610.s002.xlsx]

## Sheet: Figure 1; Real time PCR
	CT	7	10	Spleen CT
	0.00157807	1.16595	1.19097	262.619		Values of Mean ± SEM
	0.0150647	0.97705	4.39367	135.194		CT: 0.01095 ± 0.004697
	0.0162047	1.13227	2.3249	704.857		7: 0.778 ± 0.004697
		0.6167	6.25763	14.1508		10: 2.653 ± 0.7344
		0.5171	1.3837	0.0458112		Spleen control: 139.6 ± 87.45
		0.5997	1.78587	0.112798
		0.436933	1.23112	0.0231004
				0.0848213

## Sheet: Figure 2 Cytokines
	2A IL-6			2B IL-17			2C MCP-1							Figure 2 Cytokines
	7	7		7	7		7			7				Figure 2A. Values of Mean ± SEM
	85.51	23.31		65.55	7.43		460.19	361	3	45	16.43	4		7: 60.43 ± 12.97
	42.14	20.17		26.49	10.13									7: 21.74 ± 1.57
	53.65	20.2		36.86	10.2
														Figure 2B. Values of Mean ± SEM
														7: 42.97 ± 11.68
														7: 8.78 ± 1.35
														Figure 2C. Values of Mean ± SEM
	2D IFN-g			2E TNF										7: 460.19 ± 325.4035
	7	7		7	7									7: 45.0 ± 31.81981
		26.65		17.86
	1082.93	33.64		7.19	4.00									Figure 2D. Values of Mean ± SEM
	734.46	53.37		7.18	3.95									7: 1494.0 ± 593.4
	2663.11	68.36			5.14									7: 45.51 ± 9.489
														Figure 2E. Values of Mean ± SEM
														7: 12.53 ± 5.335
														7: 4.545 ± 0.595

## Sheet: Figure 3A Evans blue
	CT	CT	7	7
	0.001	0.071	0.229			Values of Mean ± SEM
	0.002	0.001	0.245	0.097		CT: 0.0022 ± 0.0005831
	0.003	0.002	0.254	0.076		CT: 0.01367 ± 0.0148
	0.004	0.003	0.293	0.144		7: 0.1833 ± 0.02526
	0.001	0.004	0.084			7: 0.08714 ± 0.01475
		0.001	0.065	0.129
			0.143
			0.329	0.053
			0.195	0.036
			0.161	0.075
			0.089
			0.112

## Sheet: Figure 3C Score
	CT	CT	7	7
	0	0	8			Values of Mean ± SEM
	0	0	12			CT: 0 ± 0
	0	0	12			CT: 0 ± 0
	0	0	9			7: 11.78 ± 0.9246
	0	0	15	8		7: 7.0 ± 1.15
		0	9	4
		0	11	8
				12
			15	5
			15	10
				7
				2

## Sheet: Figure 5A Rolling Leukocytes
	CT	CT	7	7
	0.25		12	0.5
	4			11.5			Values of Mean ± SEM
	0			1.5			0: 3.508 ± 0.7174
	2.6						0: 4.0 ± 0.6279
	5						7: 18.26 ± 1.33
	5.5	2.5					7: 6.375 ± 2.28
		2.5	23.5
		8.5
		6.5	15
		6	25
			23.5
			22.5
	2.5		23.5
	2.75	2.5	23	2.5
	9	2.5	23.5
	5.5	4.25	10	8.75
		3.25	15	13.5
		3	12.5
			11.75
			11.25
			23.5
	2.5		23
	2.5	2.5	23.5
			10
			15

## Sheet: Figure 5B Adherent Leukocytes
	CT	CT	7	7
	0		20.75	0
	0.25		10	10.75
				2.5
	2.25					Values of Mean ± SEM
	4.5		37.5			0: 3.7 ± 0.8273
	5.5	1.5	60	1		0: 3.344 ± 0.8384
	8.5	7.5	55	45		7: 26.32 ± 4.917
	6	6	40	5		7: 8.275 ± 4.243
		4.5	32.5	10
		2	7.5
			5
			8.5
	2.75
	4.25
	3	2	40	2.5
		2.25	32.5	5
		1	3.75	1
			4.25
			37.5

## Sheet: Figure 6A Nº of Brain Leukocyte
	CT	CT	7	7
		0.02	0.095	0.04
	0.055	0.01	0.08	0.02		Values of Mean ± SEM
	0.055	0.04	0.08	0.02		CT: 0.02088 ± 0.007612
	0.02			0.045		CT: 0.0125 ± 0.004326
			0.07	0.02		7: 0.0875 ± 0.007416
	0.006	0.005	0.075	0.02		7: 0.02462 ± 0.002433
	0.006	0.006	0.095	0.02
	0.008	0.008		0.02
	0.009	0.003	0.13	0.015
	0.008	0.008	0.065	0.02
				0.025
			0.06	0.03
			0.055	0.025
			0.095
			0.145
			0.145
			0.05
			0.09
			0.07

## Sheet: Figure 6B CD4+
	CT	CT	7	7
	0.042	0.064	0.4845	0.2
	0.022	0.179	0.712
	0.1485	0.256	0.684	0.424		Values of Mean ± SEM
			0.7965	0.116		CT: 0.07083 ± 0.03926
			0.793	0.12		CT: 0.1663 ± 0.05579
				0.228		7: 0.6293 ± 0.04726
			0.576	0.0615		7: 0.2253 ± 0.05582
			0.4845	0.4275
			0.504

## Sheet: Figure 6C CD8+
	CT	CT	7	7
	0.24	0.076	0.9595	0.228
	0.198	0.331	0.768	0.72		Values of Mean ± SEM
	0.451	0.472	1.0165			CT: 0.2963 ± 0.07828
			1.863	0.168		CT: 0.293 ± 0.1159
			0.832	0.106		7: 1.327 ± 0.208
				0.338		7: 0.3004 ± 0.0756
			2.514	0.258
			1.52	0.285
			1.773
			0.7

## Sheet: Figure 1A Parasitaemia
F
	CD11d+/+			CD11d-/-					CD11d+/+
3d	2.75	0.95	4	2.75	0.95	4			3d: 2.75 ± 1.375
5d	11.15	4.76	19	11.81	4.18	16			5d: 11.15 ± 2.557985433
7d	22.47	5.46	40	21.08	5.69	36			7d: 22.47 ± 3.552818951
10d	26.64	9.64	17	25.14	8.29	14			10d: 26.64 ± 6.461149051
15d	28.48	12.11	33	29.46	11.44	15			15d: 28.48 ± 4.957731642
21d	43.9	17.04	21	41	9.62	14			21d: 43.9 ± 9.579765381
									CD11d-/-
									3d: 2.75 ± 1.375
									5d: 11.81 ± 2.9525
									7d: 21.08 ± 3.513333333
									10d: 25.14 ± 6.718947622
									15d: 29.46 ± 7.606539292
									21d: 41.0 ± 10.95771092

[truncated: 1 more sheets: Figure 1B Survival]
